# Supplementary material for: Catheter ablation of atrial flutter in an adult with a univentricular heart, common atrium, and single atrioventricular valve: a case report—‘complex things don’t always require a complex solution’
Source: Eur Heart J Case Rep. 2024 Dec 16;9(1):ytae666. doi: 10.1093/ehjcr/ytae666 (PMC11733771; doi:10.1093/ehjcr/ytae666)
Supplement: ytae666_Supplementary_Data [file ytae666_supplementary_data.zip]

Archive with 10 entries (10 files):
- Figure S1.jpg
- Figure S2.jpg
- Figure S3.jpg
- Figure S4.jpg
- Supplementary Captions.docx
- Video S1.mp4
- Video S2.mp4
- Video S3.mp4
- Video S4.mp4
- Video S5.mp4
